# Supplementary material for: Different Occupations Associated with Amyotrophic Lateral Sclerosis: Is Diesel Exhaust the Link?
Source: PLoS One. 2013 Nov 11;8(11):e80993. doi: 10.1371/journal.pone.0080993 (PMC3823610; doi:10.1371/journal.pone.0080993)
Supplement: Spreadsheet S1 — The relative frequency of male occupational titles with fewer than 5 SALS or control individuals. (XLS) [file pone.0080993.s004.xls]

## Sheet: Spreadsheet S1
ANZSCO Occupation Title (<5 members/cell) (Males)	ANZSCO Occupation Group 5 Code	SALS male N (%)	Control male N (%)	Frequency Difference
Accommodation and Hospitality Managers nec	141999	1 (0.3)	1 (0.3)	-0.00742589
Accountant (General)	142000	4 (1.1)	15 (4.1)	-3.06838
Accounts Clerk	142001	1 (0.3)	2 (0.6)	-0.283669
Actor	142002	1 (0.3)	2 (0.6)	-0.283669
Actors, Dancers and Other Entertainers nec	142003	0 (0)	1 (0.3)	-0.276243
Advertising Specialist	142004	0 (0)	4 (1.1)	-1.10497
Aeronautical Engineer	142005	1 (0.3)	0 (0)	0.268817
Aeroplane Pilot	142006	2 (0.5)	1 (0.3)	0.261391
Aged or Disabled Carer	142007	0 (0)	1 (0.3)	-0.276243
Agricultural Consultant	142008	1 (0.3)	1 (0.3)	-0.00742589
Agricultural Engineer	142009	0 (0)	1 (0.3)	-0.276243
Agricultural Technician	142010	1 (0.3)	0 (0)	0.268817
Airconditioning and Mechanical Services Plumber	142011	1 (0.3)	0 (0)	0.268817
Airconditioning and Refrigeration Mechanic	142012	2 (0.5)	1 (0.3)	0.261391
Aircraft Maintenance Engineer (Mechanical)	142013	0 (0)	1 (0.3)	-0.276243
Ambulance Officer	142014	2 (0.5)	2 (0.6)	-0.0148518
Analyst Programmer	142015	1 (0.3)	1 (0.3)	-0.00742589
Apparel Cutter	142016	1 (0.3)	0 (0)	0.268817
Architect	142017	2 (0.5)	3 (0.8)	-0.291095
Architectural Draftsperson	142018	0 (0)	1 (0.3)	-0.276243
Arts Administrator or Manager	142019	0 (0)	1 (0.3)	-0.276243
Auctioneer	142020	1 (0.3)	1 (0.3)	-0.00742589
Audiologist	142021	0 (0)	1 (0.3)	-0.276243
Automotive Electrician	142022	0 (0)	1 (0.3)	-0.276243
Baker	142023	1 (0.3)	3 (0.8)	-0.559912
Bar Attendant	142024	9 (2.4)	4 (1.1)	1.31438
Barista	142025	1 (0.3)	0 (0)	0.268817
Barrister	142026	0 (0)	1 (0.3)	-0.276243
Bed and Breakfast Operator	142027	1 (0.3)	0 (0)	0.268817
Beef Cattle Farm Worker	142028	0 (0)	2 (0.6)	-0.552486
Beef Cattle Farmer	142029	1 (0.3)	1 (0.3)	-0.00742589
Binder and Finisher	142030	0 (0)	1 (0.3)	-0.276243
Blacksmith	142031	1 (0.3)	0 (0)	0.268817
Boat Builder and Repairer	142032	1 (0.3)	0 (0)	0.268817
Boiler or Engine Operator	142033	1 (0.3)	1 (0.3)	-0.00742589
Bookkeeper	142034	2 (0.5)	3 (0.8)	-0.291095
Brewery Worker	142035	2 (0.5)	0 (0)	0.537634
Bricklayer	142036	6 (1.6)	4 (1.1)	0.507931
Broadcast Transmitter Operator	142037	0 (0)	1 (0.3)	-0.276243
Builder's Labourer	142038	9 (2.4)	2 (0.6)	1.86687
Building and Engineering Technicians nec	142039	8 (2.2)	3 (0.8)	1.32181
Building Inspector	142040	2 (0.5)	2 (0.6)	-0.0148518
Building Insulation Installer	142041	1 (0.3)	0 (0)	0.268817
Bulk Materials Handling Plant Operator	142042	1 (0.3)	0 (0)	0.268817
Bulldozer Operator	142043	1 (0.3)	1 (0.3)	-0.00742589
Bus Driver	142044	4 (1.1)	4 (1.1)	-0.0297036
Cafe or Restaurant Manager	142045	4 (1.1)	2 (0.6)	0.522783
Cafe Worker	142046	1 (0.3)	0 (0)	0.268817
Car Detailer	142047	2 (0.5)	2 (0.6)	-0.0148518
Caravan Park and Camping Ground Manager	142048	1 (0.3)	0 (0)	0.268817
Careers Counsellor	142049	0 (0)	1 (0.3)	-0.276243
Carpenter and Joiner	142050	1 (0.3)	1 (0.3)	-0.00742589
Carpet Cleaner	142051	1 (0.3)	0 (0)	0.268817
Cartographer	142052	1 (0.3)	1 (0.3)	-0.00742589
Cash Van Salesperson	142053	4 (1.1)	2 (0.6)	0.522783
Cement and Concrete Plant Worker	142054	1 (0.3)	0 (0)	0.268817
Charter and Tour Bus Driver	142055	2 (0.5)	0 (0)	0.537634
Chauffeur	142056	1 (0.3)	2 (0.6)	-0.283669
Chef	142057	2 (0.5)	1 (0.3)	0.261391
Chemical Plant Worker	142058	2 (0.5)	0 (0)	0.537634
Chemical Production Machine Operator	142059	0 (0)	1 (0.3)	-0.276243
Chemist	142060	2 (0.5)	4 (1.1)	-0.567338
Chemistry Technician	142061	0 (0)	1 (0.3)	-0.276243
Chief Exectutive or General Manager	142062	2 (0.5)	11 (3)	-2.50104
Civil Engineering Draftsperson	142063	0 (0)	2 (0.6)	-0.552486
Clay Processing Factory Worker	142064	1 (0.3)	0 (0)	0.268817
Clay, Concrete, Glass and Stone Processing Machine Operators nec	142065	1 (0.3)	0 (0)	0.268817
Cleaners nec	142066	3 (0.8)	1 (0.3)	0.530209
Commercial Cleaner	142067	2 (0.5)	2 (0.6)	-0.0148518
Commissioned Defence Force Officer	142068	2 (0.5)	1 (0.3)	0.261391
Commissioned Police Officer	142069	0 (0)	1 (0.3)	-0.276243
Computer Network and Systems Engineer	142070	5 (1.3)	0 (0)	1.34409
Concrete Batching Plant Operator	142071	1 (0.3)	0 (0)	0.268817
Concrete Products Machine Operator	142072	0 (0)	1 (0.3)	-0.276243
Concreter	142073	5 (1.3)	0 (0)	1.34409
Confectionery Maker	142074	1 (0.3)	0 (0)	0.268817
Construction Estimator	142075	1 (0.3)	0 (0)	0.268817
Construction Project Manager	142076	1 (0.3)	2 (0.6)	-0.283669
Construction Rigger	142077	1 (0.3)	1 (0.3)	-0.00742589
Conveyancer	142078	0 (0)	1 (0.3)	-0.276243
Cook	142079	9 (2.4)	1 (0.3)	2.14311
Corporate General Manager	142080	0 (0)	3 (0.8)	-0.828729
Corporate Services Manager	142081	1 (0.3)	0 (0)	0.268817
Courier	142082	4 (1.1)	4 (1.1)	-0.0297036
Crane, Hoist or Lift Operator	142083	0 (0)	2 (0.6)	-0.552486
Credit or Loans Officer	142084	2 (0.5)	0 (0)	0.537634
Crop Farm Workers nec	142085	2 (0.5)	0 (0)	0.537634
Crop Farmers nec	142086	1 (0.3)	2 (0.6)	-0.283669
Customer Service Manager	142087	1 (0.3)	1 (0.3)	-0.00742589
Customs Officer	142088	1 (0.3)	1 (0.3)	-0.00742589
Dairy Cattle Farmer	142089	2 (0.5)	1 (0.3)	0.261391
Dairy Products Maker	142090	3 (0.8)	0 (0)	0.806452
Deck Hand	142091	1 (0.3)	0 (0)	0.268817
Delivery Driver	142092	9 (2.4)	2 (0.6)	1.86687
Dental Specialist	142093	1 (0.3)	0 (0)	0.268817
Dentist	142094	1 (0.3)	0 (0)	0.268817
Despatching and Receiving Clerk	142095	0 (0)	2 (0.6)	-0.552486
Developer Programmer	142096	1 (0.3)	5 (1.4)	-1.1124
Director (Film, Television, Radio or Stage)	142097	1 (0.3)	0 (0)	0.268817
Doorperson or Luggage Porter	142098	2 (0.5)	0 (0)	0.537634
Drainage, Sewerage and Stormwater Labourer	142099	1 (0.3)	0 (0)	0.268817
Drainer (Aus) / Drainlayer (NZ)	142100	1 (0.3)	0 (0)	0.268817
Dressmaker or Tailor	142101	0 (0)	1 (0.3)	-0.276243
Driller	142102	0 (0)	1 (0.3)	-0.276243
Drug and Alcohol Counsellor	142103	1 (0.3)	1 (0.3)	-0.00742589
Drycleaner	142104	1 (0.3)	1 (0.3)	-0.00742589
Earthmoving Labourer	142105	0 (0)	1 (0.3)	-0.276243
Earthmoving Plant Operator (General)	142106	1 (0.3)	1 (0.3)	-0.00742589
Electrical Engineer	142107	4 (1.1)	3 (0.8)	0.24654
Electrical Linesworker (Aus) / Electrical Line Mechanic (NZ)	142108	4 (1.1)	2 (0.6)	0.522783
Electrical or Telecommunications Trades Assistant	142109	2 (0.5)	0 (0)	0.537634
Electronic Equipment Trades Worker	142110	1 (0.3)	0 (0)	0.268817
Electronic Instrument Trades Worker (General)	142111	1 (0.3)	0 (0)	0.268817
Electronics Engineers	142112	1 (0.3)	1 (0.3)	-0.00742589
Electroplater	142113	0 (0)	1 (0.3)	-0.276243
Engineering Manager	142114	1 (0.3)	1 (0.3)	-0.00742589
Engineering Production Systems Worker	142115	2 (0.5)	1 (0.3)	0.261391
Engineering Professionals nec	142116	1 (0.3)	2 (0.6)	-0.283669
Enrolled Nurse	142117	2 (0.5)	0 (0)	0.537634
Entertainer or Variety Artist	142118	0 (0)	1 (0.3)	-0.276243
Excavator Operator	142119	1 (0.3)	0 (0)	0.268817
Factory Process Workers nec	142120	2 (0.5)	0 (0)	0.537634
Fast Food Cook	142121	1 (0.3)	0 (0)	0.268817
Fencer	142122	6 (1.6)	0 (0)	1.6129
Fibrous Plasterer	142123	1 (0.3)	1 (0.3)	-0.00742589
Filing or Registry Clerk	142124	0 (0)	1 (0.3)	-0.276243
Film, Television, Radio and Stage Directors nec	142125	0 (0)	1 (0.3)	-0.276243
Finance Broker	142126	1 (0.3)	2 (0.6)	-0.283669
Financial Dealers nec	142127	0 (0)	1 (0.3)	-0.276243
Financial Institution Branch Manager	142128	0 (0)	1 (0.3)	-0.276243
Financial Investment Adviser	142129	1 (0.3)	2 (0.6)	-0.283669
Financial Investment Manager	142130	2 (0.5)	0 (0)	0.537634
Financial Market Dealer	142131	0 (0)	1 (0.3)	-0.276243
Fire Fighter	142132	2 (0.5)	3 (0.8)	-0.291095
Fishing Hand	142133	1 (0.3)	0 (0)	0.268817
Fitness Instructor	142134	0 (0)	2 (0.6)	-0.552486
Fleet Manager	142135	1 (0.3)	0 (0)	0.268817
Floor Finisher	142136	2 (0.5)	1 (0.3)	0.261391
Flower Grower	142137	0 (0)	1 (0.3)	-0.276243
Flying Instructor	142138	1 (0.3)	0 (0)	0.268817
Food and Drink Factory Workers nec	142139	1 (0.3)	0 (0)	0.268817
Food Trades Assistants nec	142140	1 (0.3)	0 (0)	0.268817
Footballer	142141	2 (0.5)	0 (0)	0.537634
Forestry Worker	142142	1 (0.3)	1 (0.3)	-0.00742589
Forklift Driver	142143	1 (0.3)	2 (0.6)	-0.283669
Freight Handler (Rail or Road)	142144	1 (0.3)	0 (0)	0.268817
Fruit and Vegetable Packer	142145	1 (0.3)	0 (0)	0.268817
Fruit or Nut Farm Worker	142146	2 (0.5)	0 (0)	0.537634
Fruit or Nut Grower	142147	1 (0.3)	3 (0.8)	-0.559912
Fruit or Nut Picker	142148	3 (0.8)	1 (0.3)	0.530209
Funeral Director	142149	2 (0.5)	1 (0.3)	0.261391
Furniture Finisher	142150	3 (0.8)	0 (0)	0.806452
Furniture Removalist	142151	0 (0)	1 (0.3)	-0.276243
Gaming Worker	142152	1 (0.3)	0 (0)	0.268817
Garden Labourer	142153	1 (0.3)	2 (0.6)	-0.283669
Gardener (General)	142154	6 (1.6)	2 (0.6)	1.06042
General Medical Practitioner	142155	3 (0.8)	3 (0.8)	-0.0222777
Geologist	142156	0 (0)	3 (0.8)	-0.828729
Glass Production Machine Operator	142157	0 (0)	1 (0.3)	-0.276243
Goat Farmer	142158	1 (0.3)	0 (0)	0.268817
Grader Operator	142159	0 (0)	1 (0.3)	-0.276243
Grain Mill Worker	142160	0 (0)	1 (0.3)	-0.276243
Graphic Designer	142161	0 (0)	2 (0.6)	-0.552486
Greenkeeper	142162	3 (0.8)	3 (0.8)	-0.0222777
Hairdresser	142163	3 (0.8)	1 (0.3)	0.530209
Handyperson	142164	4 (1.1)	2 (0.6)	0.522783
Health and Welfare Services Managers nec	142165	0 (0)	1 (0.3)	-0.276243
Health Diagnostic and Promotion Professionals nec	142166	1 (0.3)	0 (0)	0.268817
Health Practice Manager	142167	0 (0)	1 (0.3)	-0.276243
Hide and Skin Processing Machine Operator	142168	1 (0.3)	1 (0.3)	-0.00742589
Home Duties	142169	0 (0)	1 (0.3)	-0.276243
Home Improvement Installer	142170	1 (0.3)	2 (0.6)	-0.283669
Horse Trainer	142171	1 (0.3)	0 (0)	0.268817
Horticultural Nursery Assistant	142172	1 (0.3)	1 (0.3)	-0.00742589
Hospital Orderly	142173	5 (1.3)	1 (0.3)	1.06784
Hospitality Workers nec	142174	1 (0.3)	2 (0.6)	-0.283669
Hospitality, Retail and Service Managers nec	142175	0 (0)	1 (0.3)	-0.276243
Hotel or Motel Manager	142176	4 (1.1)	1 (0.3)	0.799026
Hotel Service Manager	142177	1 (0.3)	0 (0)	0.268817
Human Resource Manager	142178	0 (0)	1 (0.3)	-0.276243
Hunter-Trapper	142179	2 (0.5)	0 (0)	0.537634
ICT Project Manager	142180	1 (0.3)	1 (0.3)	-0.00742589
ICT Support Technicians nec	142181	1 (0.3)	1 (0.3)	-0.00742589
ICT Trainer	142182	0 (0)	1 (0.3)	-0.276243
Illustrator	142183	1 (0.3)	0 (0)	0.268817
Import-Export Clerk	142184	0 (0)	1 (0.3)	-0.276243
Importer or Exporter	142185	0 (0)	2 (0.6)	-0.552486
Industrial Pharmacist	142186	0 (0)	1 (0.3)	-0.276243
Industrial Spraypainter	142187	3 (0.8)	3 (0.8)	-0.0222777
Insurance Agent	142188	1 (0.3)	5 (1.4)	-1.1124
Insurance Broker	142189	0 (0)	3 (0.8)	-0.828729
Insurance Consultant	142190	2 (0.5)	4 (1.1)	-0.567338
Interpreter	142191	0 (0)	1 (0.3)	-0.276243
Joiner	142192	2 (0.5)	0 (0)	0.537634
Journalists and Other Writers nec	142193	1 (0.3)	2 (0.6)	-0.283669
Judge	142194	0 (0)	1 (0.3)	-0.276243
Judicial and Other Legal Professionals nec	142195	0 (0)	3 (0.8)	-0.828729
Kitchenhand	142196	3 (0.8)	1 (0.3)	0.530209
Labourers nec	142197	2 (0.5)	1 (0.3)	0.261391
Landscape Gardener	142198	0 (0)	3 (0.8)	-0.828729
Laundry Worker (General)	142199	2 (0.5)	2 (0.6)	-0.0148518
Law Clerk	142200	0 (0)	2 (0.6)	-0.552486
Leaflet or Newspaper Deliverer	142201	2 (0.5)	1 (0.3)	0.261391
Liaison Officer	142202	0 (0)	1 (0.3)	-0.276243
Librarian	142203	0 (0)	1 (0.3)	-0.276243
Library Technician	142204	0 (0)	1 (0.3)	-0.276243
Licensed Club Manager	142205	1 (0.3)	0 (0)	0.268817
Lift Mechanic	142206	1 (0.3)	0 (0)	0.268817
Loader Operator	142207	1 (0.3)	0 (0)	0.268817
Local Government Manager	142208	3 (0.8)	0 (0)	0.806452
Locksmith	142209	0 (0)	1 (0.3)	-0.276243
Logging Plant Operator	142210	1 (0.3)	0 (0)	0.268817
Machine Operators nec	142211	0 (0)	1 (0.3)	-0.276243
Mail Clerk	142212	1 (0.3)	0 (0)	0.268817
Management Accountant	142213	1 (0.3)	0 (0)	0.268817
Management Consultant	142214	3 (0.8)	5 (1.4)	-0.574764
Manufacturer	142215	0 (0)	3 (0.8)	-0.828729
Marine Transport Professionals nec	142216	1 (0.3)	3 (0.8)	-0.559912
Market Research Analyst	142217	0 (0)	1 (0.3)	-0.276243
Marketing Specialist	142218	0 (0)	3 (0.8)	-0.828729
Master Fisher	142219	2 (0.5)	0 (0)	0.537634
Meat Boner and Slicer	142220	3 (0.8)	1 (0.3)	0.530209
Meat Packer	142221	1 (0.3)	0 (0)	0.268817
Meat Process Worker	142222	1 (0.3)	1 (0.3)	-0.00742589
Mechanic's Assistant	142223	1 (0.3)	0 (0)	0.268817
Mechanical Engineer	142224	4 (1.1)	0 (0)	1.07527
Mechanical Engineering Draftsperson	142225	0 (0)	2 (0.6)	-0.552486
Mechanical Engineering Technician	142226	1 (0.3)	0 (0)	0.268817
Medical Laboratory Scientist	142227	1 (0.3)	0 (0)	0.268817
Medical Radiation Therapist	142228	1 (0.3)	0 (0)	0.268817
Medical Technicians nec	142229	1 (0.3)	0 (0)	0.268817
Metal Engineering Process Worker	142230	1 (0.3)	0 (0)	0.268817
Metal Fabricator	142231	12 (3.2)	1 (0.3)	2.94956
Metal Fitters and Machinists nec	142232	0 (0)	1 (0.3)	-0.276243
Metal Machinist (First Class)	142233	2 (0.5)	1 (0.3)	0.261391
Metal Polisher	142234	1 (0.3)	0 (0)	0.268817
Metallurgist	142235	0 (0)	1 (0.3)	-0.276243
Mining Engineer (excluding Petroleum)	142236	1 (0.3)	1 (0.3)	-0.00742589
Minister of Religion	142237	5 (1.3)	1 (0.3)	1.06784
Mixed Crop and Livestock Farmer	142238	4 (1.1)	6 (1.7)	-0.58219
Mixed Livestock Farmer	142239	2 (0.5)	2 (0.6)	-0.0148518
Motor Vehicle or Caravan Salesperson	142240	8 (2.2)	4 (1.1)	1.04557
Motor Vehicle Parts and Accessories Fitter (General)	142241	4 (1.1)	2 (0.6)	0.522783
Motor Vehicle Parts Interpreter (Aus) / Automotive Parts Salesperson (NZ)	142242	0 (0)	2 (0.6)	-0.552486
Music Director	142243	4 (1.1)	2 (0.6)	0.522783
Music Teacher (Private Tuition)	142244	1 (0.3)	1 (0.3)	-0.00742589
Musical Instrument Maker or Repairer	142245	1 (0.3)	0 (0)	0.268817
Naval Architect (Aus) / Marine Designer (NZ)	142246	0 (0)	1 (0.3)	-0.276243
Nurse Researcher	142247	0 (0)	1 (0.3)	-0.276243
Nurseryperson	142248	0 (0)	1 (0.3)	-0.276243
Nursing Clinical Director	142249	0 (0)	1 (0.3)	-0.276243
Office Manager	142250	1 (0.3)	4 (1.1)	-0.836155
Other Sports Coach or Instructor	142251	1 (0.3)	0 (0)	0.268817
Outdoor Adventure Guides nec	142252	1 (0.3)	0 (0)	0.268817
Painter (Visual Arts)	142253	1 (0.3)	0 (0)	0.268817
Panelbeater	142254	4 (1.1)	0 (0)	1.07527
Paper and Pulp Mill Operator	142255	0 (0)	1 (0.3)	-0.276243
Paper and Pulp Mill Worker	142256	0 (0)	2 (0.6)	-0.552486
Paper Products Machine Operator	142257	1 (0.3)	2 (0.6)	-0.283669
Park Ranger	142258	1 (0.3)	0 (0)	0.268817
Pastrycook	142259	1 (0.3)	1 (0.3)	-0.00742589
Pastrycook's Assistant	142260	0 (0)	1 (0.3)	-0.276243
Paving and Surfacing Labourer	142261	4 (1.1)	1 (0.3)	0.799026
Payroll Clerk	142262	2 (0.5)	1 (0.3)	0.261391
Personal Care Assistant	142263	0 (0)	1 (0.3)	-0.276243
Pest or Weed Controller	142264	3 (0.8)	2 (0.6)	0.253965
Photographer	142265	3 (0.8)	3 (0.8)	-0.0222777
Photographer's Assistant	142266	0 (0)	1 (0.3)	-0.276243
Physiotherapist	142267	0 (0)	1 (0.3)	-0.276243
Plastics Fabricator or Welder	142268	2 (0.5)	0 (0)	0.537634
Plastics Factory Worker	142269	2 (0.5)	0 (0)	0.537634
Plastics Production Machine Operator (General)	142270	1 (0.3)	0 (0)	0.268817
Plumber's Assistant	142271	1 (0.3)	0 (0)	0.268817
Post Office Manager	142272	1 (0.3)	0 (0)	0.268817
Postal Delivery Officer	142273	4 (1.1)	1 (0.3)	0.799026
Postal Sorting Officer	142274	3 (0.8)	2 (0.6)	0.253965
Potter or Ceramic Artist	142275	0 (0)	1 (0.3)	-0.276243
Poultry Farm Worker	142276	1 (0.3)	0 (0)	0.268817
Poultry Farmer	142277	1 (0.3)	0 (0)	0.268817
Power Generation Plant Operator	142278	0 (0)	1 (0.3)	-0.276243
Precision Instrument Maker and Repairer	142279	0 (0)	1 (0.3)	-0.276243
Primary School Teacher	142280	1 (0.3)	1 (0.3)	-0.00742589
Printing Machinist	142281	2 (0.5)	0 (0)	0.537634
Prison Officer	142282	0 (0)	1 (0.3)	-0.276243
Private Investigator	142283	1 (0.3)	0 (0)	0.268817
Product Assembler	142284	0 (0)	1 (0.3)	-0.276243
Production Clerk	142285	1 (0.3)	0 (0)	0.268817
Production Manager (Manufacturing)	142286	1 (0.3)	3 (0.8)	-0.559912
Production or Plant Engineer	142287	0 (0)	2 (0.6)	-0.552486
Program or Project Administrator	142288	1 (0.3)	0 (0)	0.268817
Property Manager	142289	1 (0.3)	2 (0.6)	-0.283669
Psychiatrist	142290	0 (0)	1 (0.3)	-0.276243
Purchasing Officer	142291	1 (0.3)	3 (0.8)	-0.559912
Quality Assurance Manager	142292	1 (0.3)	0 (0)	0.268817
Quantity Surveyor	142293	1 (0.3)	0 (0)	0.268817
Radiocommunications Technician	142294	3 (0.8)	3 (0.8)	-0.0222777
Railway Station Manager	142295	0 (0)	1 (0.3)	-0.276243
Real Estate Agent	142296	5 (1.3)	4 (1.1)	0.239114
Recruitment Consultant	142297	1 (0.3)	2 (0.6)	-0.283669
Recycling or Rubbish Collector	142298	3 (0.8)	1 (0.3)	0.530209
Registered Nurse (Mental Health)	142299	3 (0.8)	2 (0.6)	0.253965
Reinforced Plastic and Composite Production Worker	142300	1 (0.3)	0 (0)	0.268817
Retail Pharmacist	142301	0 (0)	1 (0.3)	-0.276243
Retail Supervisor	142302	0 (0)	1 (0.3)	-0.276243
Roof Plumber	142303	3 (0.8)	0 (0)	0.806452
Rubber Production Machine Operator	142304	3 (0.8)	0 (0)	0.806452
Safety Inspector	142305	2 (0.5)	1 (0.3)	0.261391
Sail Maker	142306	1 (0.3)	1 (0.3)	-0.00742589
Sales and Marketing Manager	142307	1 (0.3)	7 (1.9)	-1.66488
Sales Assistant (General)	142308	1 (0.3)	2 (0.6)	-0.283669
Sales Clerk	142309	0 (0)	1 (0.3)	-0.276243
Sales Representative (Building and Plumbing Supplies)	142310	1 (0.3)	0 (0)	0.268817
Sales Representative (Medical and Pharmaceutical Products)	142311	0 (0)	1 (0.3)	-0.276243
Sales Representatives nec	142312	2 (0.5)	1 (0.3)	0.261391
Sand Blaster	142313	1 (0.3)	0 (0)	0.268817
Scaffolder	142314	1 (0.3)	0 (0)	0.268817
School Principal	142315	1 (0.3)	1 (0.3)	-0.00742589
Science Technicians nec	142316	0 (0)	1 (0.3)	-0.276243
Screen Printer	142317	1 (0.3)	2 (0.6)	-0.283669
Secondary School Teacher	142318	4 (1.1)	4 (1.1)	-0.0297036
Secretary (General)	142319	0 (0)	2 (0.6)	-0.552486
Security Officer	142320	2 (0.5)	2 (0.6)	-0.0148518
Security Officers and Guards nec	142321	1 (0.3)	0 (0)	0.268817
Service Station Attendant	142322	7 (1.9)	2 (0.6)	1.32923
Shearer	142323	5 (1.3)	1 (0.3)	1.06784
Sheep Farm Worker	142324	2 (0.5)	0 (0)	0.537634
Sheep Farmer	142325	0 (0)	2 (0.6)	-0.552486
Sheetmetal Trades Worker	142326	2 (0.5)	2 (0.6)	-0.0148518
Shelf Filler	142327	1 (0.3)	2 (0.6)	-0.283669
Ship's Engineer	142328	2 (0.5)	1 (0.3)	0.261391
Ship's Master	142329	1 (0.3)	3 (0.8)	-0.559912
Shipwright	142330	0 (0)	1 (0.3)	-0.276243
Shoemaker	142331	4 (1.1)	1 (0.3)	0.799026
Slaughterer	142332	3 (0.8)	0 (0)	0.806452
Software Engineer	142333	0 (0)	4 (1.1)	-1.10497
Solicitor	142334	0 (0)	3 (0.8)	-0.828729
Special Needs Teacher	142335	0 (0)	2 (0.6)	-0.552486
Sports Centre Manager	142336	1 (0.3)	1 (0.3)	-0.00742589
Sportspersons nec	142337	1 (0.3)	1 (0.3)	-0.00742589
Steel Fixer	142338	0 (0)	1 (0.3)	-0.276243
Stock and Station Agent 3	142339	1 (0.3)	1 (0.3)	-0.00742589
Stockbroking Dealer	142340	0 (0)	1 (0.3)	-0.276243
Street Vendor	142341	5 (1.3)	1 (0.3)	1.06784
Sugar Mill Worker	142342	2 (0.5)	0 (0)	0.537634
Surveying or Cartographic Technician	142343	0 (0)	2 (0.6)	-0.552486
Surveyor	142344	4 (1.1)	3 (0.8)	0.24654
Systems Analyst	142345	1 (0.3)	0 (0)	0.268817
Taxation Inspector	142346	1 (0.3)	0 (0)	0.268817
Teacher of English to Speakers of Other Languages	142347	1 (0.3)	0 (0)	0.268817
Teachers' Aide	142348	0 (0)	1 (0.3)	-0.276243
Technical Cable Jointer	142349	1 (0.3)	0 (0)	0.268817
Technical Director	142350	1 (0.3)	0 (0)	0.268817
Technicians and Trades Workers nec	142351	0 (0)	2 (0.6)	-0.552486
Telecommunications Engineer	142352	1 (0.3)	0 (0)	0.268817
Telecommunications Field Engineer	142353	1 (0.3)	0 (0)	0.268817
Telecommunications Technician	142354	4 (1.1)	1 (0.3)	0.799026
Textile, Clothing and Footwear Mechanic	142355	1 (0.3)	0 (0)	0.268817
Therapy Aide	142356	0 (0)	1 (0.3)	-0.276243
Toolmaker	142357	0 (0)	3 (0.8)	-0.828729
Tour Guide	142358	1 (0.3)	2 (0.6)	-0.283669
Tow Truck Driver	142359	0 (0)	1 (0.3)	-0.276243
Train Driver	142360	3 (0.8)	1 (0.3)	0.530209
Training and Development Professional	142361	1 (0.3)	0 (0)	0.268817
Transport Company Manager	142362	1 (0.3)	0 (0)	0.268817
Transport Conductor	142363	1 (0.3)	0 (0)	0.268817
Trolley Collector	142364	0 (0)	1 (0.3)	-0.276243
Trust Officer	142365	0 (0)	1 (0.3)	-0.276243
Tyre Fitter	142366	5 (1.3)	3 (0.8)	0.515357
University Lecturer	142367	1 (0.3)	3 (0.8)	-0.559912
University Tutor	142368	5 (1.3)	1 (0.3)	1.06784
Upholsterer	142369	1 (0.3)	1 (0.3)	-0.00742589
Urban and Regional Planner	142370	0 (0)	1 (0.3)	-0.276243
Valuer	142371	1 (0.3)	0 (0)	0.268817
Vegetable Grower (Aus) / Market Gardener (NZ)	142372	0 (0)	1 (0.3)	-0.276243
Vehicle Painter	142373	0 (0)	1 (0.3)	-0.276243
Vehicle Trimmer	142374	0 (0)	3 (0.8)	-0.828729
Veterinarian	142375	1 (0.3)	0 (0)	0.268817
Video Producer	142376	0 (0)	1 (0.3)	-0.276243
Visual Arts and Crafts Professionals nec	142377	0 (0)	1 (0.3)	-0.276243
Visual Merchandiser	142378	2 (0.5)	0 (0)	0.537634
Vocational Education Teacher (Aus) / Polytechnic Teacher (NZ)	142379	1 (0.3)	6 (1.7)	-1.38864
Waiter	142380	5 (1.3)	0 (0)	1.34409
Wall and Floor Tiler	142381	0 (0)	1 (0.3)	-0.276243
Warehouse Administrator	142382	3 (0.8)	2 (0.6)	0.253965
Waste Water or Water Plant Operator	142383	1 (0.3)	0 (0)	0.268817
Welder (First Class) (Aus) / Welder (NZ)	142384	5 (1.3)	3 (0.8)	0.515357
Wholesaler	142385	0 (0)	1 (0.3)	-0.276243
Wine Maker	142386	0 (0)	1 (0.3)	-0.276243
Winery Cellar Hand	142387	0 (0)	2 (0.6)	-0.552486
Wood Machinists and Other Wood Trades Workers nec	142388	1 (0.3)	1 (0.3)	-0.00742589
Wood Processing Machine Operator	142389	1 (0.3)	0 (0)	0.268817
Wool Buyer	142390	1 (0.3)	0 (0)	0.268817
Wool Classer	142391	1 (0.3)	3 (0.8)	-0.559912
Wool Handler	142392	1 (0.3)	0 (0)	0.268817
Youth Worker	142393	1 (0.3)	2 (0.6)	-0.283669
Zoologist	142394	0 (0)	1 (0.3)	-0.276243
