# Supplementary material for: Different Occupations Associated with Amyotrophic Lateral Sclerosis: Is Diesel Exhaust the Link?
Source: PLoS One. 2013 Nov 11;8(11):e80993. doi: 10.1371/journal.pone.0080993 (PMC3823610; doi:10.1371/journal.pone.0080993)
Supplement: Spreadsheet S2 — The relative frequency of female occupational titles with fewer than 5 SALS or control individuals. (XLS) [file pone.0080993.s005.xls]

## Sheet: Spreadsheet S2
ANZSCO Occupation Title (<5 members/cell) (Females)	ANZSCO Occupation Group 5 Code	SALS female N (%)	Control female N (%)	Frequency Difference
Accommodation and Hospitality Managers nec	141999	0 (0)	3 (0.8)	-0.8
Accountant (General)	221111	3 (1.3)	3 (0.8)	0.515789
Accounts Clerk	551111	4 (1.8)	9 (2.3)	-0.545614
Advertising and Public Relations Manager	131111	0 (0)	2 (0.5)	-0.5
Aeroplane Pilot	231111	1 (0.4)	0 (0)	0.438596
Aged or Disabled Carer	423111	2 (0.9)	7 (1.8)	-0.922807
Agricultural Scientist	234112	0 (0)	1 (0.3)	-0.3
Aircraft Baggage Handler and Airline Ground Crew	721911	0 (0)	1 (0.3)	-0.3
Analyst Programmer	261311	1 (0.4)	0 (0)	0.438596
Animal Attendants and Trainers nec	361199	0 (0)	1 (0.3)	-0.3
Apparel Cutter	393211	0 (0)	1 (0.3)	-0.3
Art Teacher (Private Tuition)	249211	1 (0.4)	1 (0.3)	0.138596
Author	212211	0 (0)	1 (0.3)	-0.3
Baker	351111	1 (0.4)	2 (0.5)	-0.0614035
Baking Factory Worker	831111	1 (0.4)	0 (0)	0.438596
Bar Attendant	431111	3 (1.3)	12 (3.1)	-1.78421
Beauty Therapist	451111	3 (1.3)	0 (0)	1.31579
Beef Cattle Farm Worker	841511	0 (0)	1 (0.3)	-0.3
Beef Cattle Farmer	121312	1 (0.4)	0 (0)	0.438596
Betting Agency Counter Clerk	561111	1 (0.4)	0 (0)	0.438596
Binder and Finisher	392111	1 (0.4)	3 (0.8)	-0.361404
Bookkeeper	551211	2 (0.9)	5 (1.3)	-0.422807
Broadcast Transmitter Operator	399511	1 (0.4)	0 (0)	0.438596
Builder's Labourer	821111	1 (0.4)	0 (0)	0.438596
Building and Engineering Technicians nec	312999	0 (0)	1 (0.3)	-0.3
Bus Driver	731211	0 (0)	1 (0.3)	-0.3
Business Broker	612111	1 (0.4)	0 (0)	0.438596
Cafe Worker	431211	4 (1.8)	10 (2.6)	-0.845614
Call or Contact Centre Operator	541112	2 (0.9)	5 (1.3)	-0.422807
Car Detailer	811111	0 (0)	3 (0.8)	-0.8
Car Park Attendant	899912	1 (0.4)	0 (0)	0.438596
Caravan Park and Camping Ground Manager	141211	0 (0)	1 (0.3)	-0.3
Cash Van Salesperson	621711	0 (0)	1 (0.3)	-0.3
Checkout Operator	631111	1 (0.4)	6 (1.5)	-1.0614
Chef	351311	0 (0)	3 (0.8)	-0.8
Chemical Plant Worker	839912	0 (0)	1 (0.3)	-0.3
Chemistry Technician	311411	0 (0)	1 (0.3)	-0.3
Chief Executive or Managing Director	111111	2 (0.9)	1 (0.3)	0.577193
Child Care Worker	421111	5 (2.2)	3 (0.8)	1.39298
Cleaners nec	811699	0 (0)	2 (0.5)	-0.5
Clinical Psychologist	272311	1 (0.4)	0 (0)	0.438596
Clothing Patternmaker	393212	1 (0.4)	0 (0)	0.438596
Clothing Trades Workers nec	393299	0 (0)	3 (0.8)	-0.8
Commercial Housekeeper	811411	2 (0.9)	2 (0.5)	0.377193
Communications Operator	342312	1 (0.4)	1 (0.3)	0.138596
Confectionery Maker	831113	1 (0.4)	0 (0)	0.438596
Container Filler	832112	0 (0)	1 (0.3)	-0.3
Conveyancer	599111	0 (0)	1 (0.3)	-0.3
Cook	351411	7 (3.1)	4 (1)	2.07018
Courier	561211	2 (0.9)	4 (1)	-0.122807
Crop Farm Workers nec	841299	0 (0)	1 (0.3)	-0.3
Crossing Supervisor	899913	1 (0.4)	0 (0)	0.438596
Customer Service Manager	149212	0 (0)	1 (0.3)	-0.3
Dairy Cattle Farmer	121313	0 (0)	1 (0.3)	-0.3
Dairy Products Maker	831114	1 (0.4)	0 (0)	0.438596
Data Entry Operator	532111	4 (1.8)	4 (1)	0.754386
Defence Force Member - Other Ranks	441111	3 (1.3)	4 (1)	0.315789
Delivery Driver	732111	0 (0)	1 (0.3)	-0.3
Dental Assistant	423211	2 (0.9)	7 (1.8)	-0.922807
Despatching and Receiving Clerk	591211	1 (0.4)	1 (0.3)	0.138596
Developer Programmer	261312	0 (0)	2 (0.5)	-0.5
Dietitian	251111	1 (0.4)	1 (0.3)	0.138596
Disabilities Services Officer	411712	0 (0)	1 (0.3)	-0.3
Diversional Therapist	411311	0 (0)	1 (0.3)	-0.3
Domestic Cleaner	811311	5 (2.2)	4 (1)	1.19298
Domestic Housekeeper	811412	1 (0.4)	0 (0)	0.438596
Driving Instructor	451211	0 (0)	1 (0.3)	-0.3
Drycleaner	811512	1 (0.4)	0 (0)	0.438596
Early Childhood (Pre-primary School) Teacher	241111	3 (1.3)	2 (0.5)	0.815789
Economist	224311	1 (0.4)	1 (0.3)	0.138596
Educational Psychologist	272312	0 (0)	1 (0.3)	-0.3
Electrical Linesworker (Aus) / Electrical Line Mechanic (NZ)	342211	0 (0)	1 (0.3)	-0.3
Electronic Instrument Trades Worker (General)	342314	0 (0)	1 (0.3)	-0.3
Enrolled Nurse	411411	1 (0.4)	5 (1.3)	-0.861404
Environmental Research Scientist	234313	0 (0)	1 (0.3)	-0.3
esearch Scientist	234314	0 (0)	1 (0.3)	-0.3
Facilities Manager	149913	0 (0)	1 (0.3)	-0.3
Family Day Care Worker	421112	3 (1.3)	2 (0.5)	0.815789
Fast Food Cook	851111	2 (0.9)	1 (0.3)	0.577193
Filing or Registry Clerk	561311	0 (0)	1 (0.3)	-0.3
Film, Television, Radio and Stage Directors nec	212399	1 (0.4)	0 (0)	0.438596
Finance Manager	132211	1 (0.4)	0 (0)	0.438596
Financial Investment Adviser	222311	0 (0)	1 (0.3)	-0.3
Fitness Instructor	452111	1 (0.4)	2 (0.5)	-0.0614035
Flight Attendant	451711	4 (1.8)	3 (0.8)	0.954386
Florist	362111	1 (0.4)	0 (0)	0.438596
Flower Grower	121212	1 (0.4)	0 (0)	0.438596
Food and Drink Factory Workers nec	831199	1 (0.4)	2 (0.5)	-0.0614035
Food Trades Assistants nec	851299	0 (0)	1 (0.3)	-0.3
Forester (Aus) / Forest Scientist (NZ)	234113	0 (0)	1 (0.3)	-0.3
Fruit and Vegetable Packer	832113	1 (0.4)	1 (0.3)	0.138596
Fruit or Nut Grower	121213	1 (0.4)	1 (0.3)	0.138596
Fruit or Nut Picker	841212	5 (2.2)	1 (0.3)	1.89298
Funeral Director	451311	0 (0)	4 (1)	-1
Garden Labourer	841411	1 (0.4)	0 (0)	0.438596
Gardener (General)	362211	1 (0.4)	0 (0)	0.438596
General Medical Practitioner	253111	3 (1.3)	1 (0.3)	1.01579
Hairdresser	391111	4 (1.8)	12 (3.1)	-1.34561
Health and Welfare Services Managers nec	134299	0 (0)	1 (0.3)	-0.3
Horticultural Nursery Assistant	841412	1 (0.4)	2 (0.5)	-0.0614035
Hospitality, Retail and Service Managers nec	149999	0 (0)	1 (0.3)	-0.3
Hotel or Motel Manager	141311	2 (0.9)	0 (0)	0.877193
Hotel or Motel Receptionist	542113	0 (0)	3 (0.8)	-0.8
Human Resource Manager	132311	0 (0)	1 (0.3)	-0.3
ICT Sales Assistant	621211	0 (0)	2 (0.5)	-0.5
Immigration Officer	599512	1 (0.4)	0 (0)	0.438596
Importer or Exporter	133311	0 (0)	1 (0.3)	-0.3
Industrial Spraypainter	711211	1 (0.4)	0 (0)	0.438596
Inquiry Clerk	541211	0 (0)	1 (0.3)	-0.3
Insurance Consultant	552312	0 (0)	2 (0.5)	-0.5
Interior Decorator	399912	1 (0.4)	0 (0)	0.438596
Interior Designer	232511	0 (0)	1 (0.3)	-0.3
Kitchenhand	851311	4 (1.8)	5 (1.3)	0.454386
Knitting Machine Operator	711713	1 (0.4)	0 (0)	0.438596
Laundry Worker (General)	811511	0 (0)	1 (0.3)	-0.3
Liaison Officer	224912	0 (0)	1 (0.3)	-0.3
Librarian	224611	0 (0)	3 (0.8)	-0.8
Library Assistant	599711	3 (1.3)	2 (0.5)	0.815789
Life Science Technician	311413	0 (0)	1 (0.3)	-0.3
Life Scientists nec	234599	0 (0)	1 (0.3)	-0.3
Machine Operators nec	711999	0 (0)	1 (0.3)	-0.3
Machine Shorthand Reporter	532112	3 (1.3)	6 (1.5)	-0.184211
Mail Clerk	561411	1 (0.4)	0 (0)	0.438596
Manufacturer	133411	0 (0)	1 (0.3)	-0.3
Market Research Analyst	225112	1 (0.4)	0 (0)	0.438596
Marketing Specialist	225113	0 (0)	2 (0.5)	-0.5
Massage Therapist	411611	0 (0)	1 (0.3)	-0.3
Meat Boner and Slicer	831211	1 (0.4)	0 (0)	0.438596
Meat Packer	832114	0 (0)	1 (0.3)	-0.3
Medical Laboratory Scientist	234611	1 (0.4)	4 (1)	-0.561404
Medical Radiation Therapist	251212	0 (0)	1 (0.3)	-0.3
Medical Receptionist	542114	0 (0)	5 (1.3)	-1.3
Metal Casting Trades Worker	322114	0 (0)	1 (0.3)	-0.3
Metal Fabricator	322311	1 (0.4)	0 (0)	0.438596
Midwife	254111	1 (0.4)	4 (1)	-0.561404
Minister of Religion	272211	0 (0)	1 (0.3)	-0.3
Mixed Crop and Livestock Farmer	121411	1 (0.4)	1 (0.3)	0.138596
Model	639111	1 (0.4)	0 (0)	0.438596
Motor Mechanic (General)	321211	0 (0)	1 (0.3)	-0.3
Music Teacher (Private Tuition)	249214	1 (0.4)	0 (0)	0.438596
Nanny	421113	1 (0.4)	8 (2.1)	-1.6614
Nuclear Medicine Technologist	251213	0 (0)	2 (0.5)	-0.5
Nurse Educator	254211	1 (0.4)	1 (0.3)	0.138596
Nurse Manager	254311	0 (0)	1 (0.3)	-0.3
Nurse Practitioner	254411	0 (0)	1 (0.3)	-0.3
Nurseryperson	362411	1 (0.4)	0 (0)	0.438596
Nursing Clinical Director	134212	0 (0)	1 (0.3)	-0.3
Nursing Support Worker	423312	3 (1.3)	7 (1.8)	-0.484211
Office Cashier	631112	2 (0.9)	2 (0.5)	0.377193
Office Manager	512111	1 (0.4)	7 (1.8)	-1.3614
ournalists and Other Writers nec	212499	0 (0)	1 (0.3)	-0.3
Out of School Hours Care Worker	421114	1 (0.4)	1 (0.3)	0.138596
Packers nec	832199	3 (1.3)	1 (0.3)	1.01579
Painter (Visual Arts)	211411	1 (0.4)	0 (0)	0.438596
Paper Products Machine Operator	711311	1 (0.4)	0 (0)	0.438596
Parking Inspector	561913	0 (0)	1 (0.3)	-0.3
Payroll Clerk	551311	2 (0.9)	0 (0)	0.877193
Personal Assistant	521111	2 (0.9)	2 (0.5)	0.377193
Personal Care Assistant	423313	1 (0.4)	2 (0.5)	-0.0614035
Pet Groomer	361113	0 (0)	2 (0.5)	-0.5
Pharmacy Sales Assistant	621411	2 (0.9)	7 (1.8)	-0.922807
Pharmacy Technician	311215	2 (0.9)	0 (0)	0.877193
Photographer's Assistant	399915	1 (0.4)	1 (0.3)	0.138596
Photographic Developer and Printer	711411	2 (0.9)	4 (1)	-0.122807
Physiotherapist	252511	0 (0)	1 (0.3)	-0.3
Police Officer	441312	1 (0.4)	0 (0)	0.438596
Policy and Planning Manager	132411	0 (0)	1 (0.3)	-0.3
Post Office Manager	142115	1 (0.4)	0 (0)	0.438596
Postal Delivery Officer	561212	2 (0.9)	2 (0.5)	0.377193
Postal Sorting Officer	561412	1 (0.4)	3 (0.8)	-0.361404
Potter or Ceramic Artist	211412	1 (0.4)	1 (0.3)	0.138596
Poultry Farmer	121321	0 (0)	1 (0.3)	-0.3
Poultry Process Worker	831312	0 (0)	2 (0.5)	-0.5
Preschool Aide	422115	2 (0.9)	0 (0)	0.877193
Primary School Teacher	241213	4 (1.8)	5 (1.3)	0.454386
Private Tutors and Teachers nec	249299	1 (0.4)	2 (0.5)	-0.0614035
Product Assembler	832211	1 (0.4)	0 (0)	0.438596
Product Examiner	839311	0 (0)	1 (0.3)	-0.3
Product Tester	839313	0 (0)	1 (0.3)	-0.3
Project Builder	133112	0 (0)	1 (0.3)	-0.3
Proof Reader	599913	0 (0)	1 (0.3)	-0.3
Property Manager	612112	0 (0)	2 (0.5)	-0.5
Psychologists nec	272399	1 (0.4)	0 (0)	0.438596
Public Relations Professional	225311	1 (0.4)	2 (0.5)	-0.0614035
Radio Presenter	212113	0 (0)	1 (0.3)	-0.3
Radiocommunications Technician	313211	0 (0)	1 (0.3)	-0.3
Real Estate Agent	612114	1 (0.4)	2 (0.5)	-0.0614035
Receptionist (General)	542111	0 (0)	1 (0.3)	-0.3
Records Manager	224214	1 (0.4)	0 (0)	0.438596
Registered Nurse (Aged Care)	254412	1 (0.4)	2 (0.5)	-0.0614035
Registered Nurse (Child and Family Health)	254413	1 (0.4)	0 (0)	0.438596
Registered Nurse (Critical Care and Emergency)	254415	1 (0.4)	0 (0)	0.438596
Registered Nurse (Mental Health)	254422	1 (0.4)	1 (0.3)	0.138596
Registered Nurse (Surgical)	254424	1 (0.4)	0 (0)	0.438596
Registered Nurses nec	254499	1 (0.4)	1 (0.3)	0.138596
Rental Salesperson	621912	0 (0)	1 (0.3)	-0.3
Research and Development Manager	132511	1 (0.4)	2 (0.5)	-0.0614035
Retail Manager (General)	142111	7 (3.1)	2 (0.5)	2.57018
Retail Supervisor	621511	0 (0)	1 (0.3)	-0.3
Sales and Marketing Manager	131112	2 (0.9)	1 (0.3)	0.577193
Sales Assistant (General)	621111	1 (0.4)	1 (0.3)	0.138596
Sales Clerk	591114	1 (0.4)	1 (0.3)	0.138596
Sales Representative (Personal and Household Goods)	611314	0 (0)	1 (0.3)	-0.3
Sales Representatives nec	611399	0 (0)	1 (0.3)	-0.3
Sawmill or Timber Yard Worker	839412	2 (0.9)	0 (0)	0.877193
Screen Printer	392112	0 (0)	1 (0.3)	-0.3
Secondary School Teacher	241411	2 (0.9)	6 (1.5)	-0.622807
Security Officer	442217	2 (0.9)	0 (0)	0.877193
Service Station Attendant	621611	3 (1.3)	6 (1.5)	-0.184211
Sewing Machinist	711611	3 (1.3)	3 (0.8)	0.515789
Sheetmetal Trades Worker	322211	1 (0.4)	0 (0)	0.438596
Shelf Filler	891211	0 (0)	4 (1)	-1
Shoemaker	393114	2 (0.9)	0 (0)	0.877193
Social Worker	272511	1 (0.4)	5 (1.3)	-0.861404
Solicitor	271311	0 (0)	1 (0.3)	-0.3
Specialist Managers nec	139999	1 (0.4)	0 (0)	0.438596
Sports Administrator	139915	1 (0.4)	0 (0)	0.438596
Sterilisation Technician	711914	1 (0.4)	0 (0)	0.438596
Storeperson	741111	0 (0)	1 (0.3)	-0.3
Surveyor	232212	1 (0.4)	0 (0)	0.438596
Swimming Coach or Instructor	452315	0 (0)	4 (1)	-1
Switchboard Operator	561611	0 (0)	1 (0.3)	-0.3
Systems Analyst	261112	0 (0)	2 (0.5)	-0.5
Taxation Inspector	599516	0 (0)	1 (0.3)	-0.3
Taxi Driver	731112	2 (0.9)	0 (0)	0.877193
Teacher of English to Speakers of Other Languages	249311	0 (0)	2 (0.5)	-0.5
Technicians and Trades Workers nec	399999	1 (0.4)	0 (0)	0.438596
Telemarketer	639311	0 (0)	2 (0.5)	-0.5
Television Presenter	212114	0 (0)	1 (0.3)	-0.3
Ticket Collector or Usher	899921	0 (0)	1 (0.3)	-0.3
Ticket Seller	639411	0 (0)	3 (0.8)	-0.8
Tour Guide	451412	1 (0.4)	1 (0.3)	0.138596
Tow Truck Driver	733115	0 (0)	1 (0.3)	-0.3
Training and Development Professional	223311	1 (0.4)	0 (0)	0.438596
Travel Consultant	451612	0 (0)	1 (0.3)	-0.3
Truck Driver (General)	733111	0 (0)	1 (0.3)	-0.3
University Lecturer	242111	0 (0)	4 (1)	-1
Vegetable Grower (Aus) / Market Gardener (NZ)	121221	1 (0.4)	0 (0)	0.438596
Vegetable Picker	841215	0 (0)	2 (0.5)	-0.5
Vineyard Worker	841216	1 (0.4)	0 (0)	0.438596
Visual Arts and Crafts Professionals nec	211499	0 (0)	1 (0.3)	-0.3
Vocational Education Teacher (Aus) / Polytechnic Teacher (NZ)	242211	1 (0.4)	1 (0.3)	0.138596
Weaving Machine Operator	711715	2 (0.9)	1 (0.3)	0.577193
Wholesaler	133312	1 (0.4)	1 (0.3)	0.138596
Word Processing Operator	532113	4 (1.8)	9 (2.3)	-0.545614
Workplace Relations Adviser	223113	1 (0.4)	0 (0)	0.438596
Yarn Carding and Spinning Machine Operator	711716	1 (0.4)	0 (0)	0.438596
